# Supplementary material for: Comprehensive Analysis of Kisspeptin Signaling: Effects on Cellular Dynamics in Cervical Cancer
Source: Biomolecules. 2024 Jul 29;14(8):923. doi: 10.3390/biom14080923 (PMC11352469; doi:10.3390/biom14080923)
Supplement: Supplementary file 1 [file biomolecules-14-00923-s001.zip]

Archive with 1 entries (1 files):
- biomolecules-3040384-supplementary.pdf
